# Supplementary material for: Transcriptional analysis of early lineage commitment in human embryonic stem cells
Source: BMC Dev Biol. 2007 Mar 2;7:12. doi: 10.1186/1471-213X-7-12 (PMC1829156; doi:10.1186/1471-213X-7-12)
Supplement: Additional File 1 — Annotated array data comparing gene expression between the P6 and P7 populations. The data provided in this table show in detail all genes that change significantly between the two populations P6 and P7 [file 1471-213X-7-12-S1.xls]

## Sheet: Sheet1
Fold change	Symbol	Accession number	UGI number	UGI name
5.24157	HELLS	AK021443	Hs.463677	Helicase, lymphoid-specific
4.85678	GCL	AK023261	Hs.293971	Germ cell-less homolog 1 (Drosophila)
4.34694	RBM25	L40392	Hs.531106	RNA binding motif protein 25
4.22807	LOC57146	NM_020422	Hs.258212	Promethin
4.22807	FLJ32001	AK026365	Hs.368353	Hypothetical protein FLJ32001
4.11246	SLC39A10	AB033091	Hs.413434	Solute carrier family 39 (zinc transporter), member 10
4.11246	GNPNAT1	AK001469	Hs.478025	Glucosamine-phosphate N-acetyltransferase 1
3.97237	ASK	NM_006716	Hs.489037	Activator of S phase kinase
3.89062	ASPM	AK001380	Hs.121028	Asp (abnormal spindle)-like, microcephaly associated (Drosophila)
3.83706	DKFZP586A0522	AF113007	Hs.288771	DKFZP586A0522 protein
3.78423	RAB11A	NM_004663	Hs.321541	RAB11A, member RAS oncogene family
3.73213	DKFZp564O0862	AL080095	Hs.99472	MRNA; cDNA DKFZp564O0862 (from clone DKFZp564O0862)
3.68075	DNAPTP6	NM_015535	Hs.120323	DNA polymerase-transactivated protein 6
3.68075	FLJ12676	AK022738	Hs.134278	CDNA FLJ12676 fis, clone NT2RM4002383
3.63008	HSPCB	NM_007355	Hs.509736	Heat shock 90kDa protein 1, beta
3.63008	PMAIP1	D90070	Hs.96	Phorbol-12-myristate-13-acetate-induced protein 1
3.605	FLJ12505	AK022567	Hs.96885	Hypothetical protein FLJ12505
3.5801	BUB3	NM_004725	Hs.418533	BUB3 budding uninhibited by benzimidazoles 3 homolog (yeast)
3.5801	TDGF1	NM_003212	Hs.385870	Teratocarcinoma-derived growth factor 1
3.43426	TPD52	AK022789	Hs.368433	Tumor protein D52
3.38698	PORIMIN	AL110202	Hs.503709	Pro-oncosis receptor inducing membrane injury gene
3.36359	CDC40	NM_015891	Hs.428147	Cell division cycle 40 homolog (yeast)
3.36359	EXT1	AK025143	Hs.492618	Exostoses (multiple) 1
3.34035	NASP	NM_002482	Hs.319334	Nuclear autoantigenic sperm protein (histone-binding)
3.31728	FNBP1L	NM_017737	Hs.134060	Chromosome 1 open reading frame 39
3.24901	LMO7	AF174600	Hs.207631	LIM domain 7
3.20428	SAS10	NM_020368	Hs.322901	Disrupter of silencing 10
3.20428	USP34	AK023845	Hs.468663	Ubiquitin specific protease 34
3.18215	PA2G4	NM_006191	Hs.524498	Proliferation-associated 2G4, 38kDa
3.16017	ENTH	NM_014666	Hs.132853	Enthoprotin
3.11666	KIAA0888	AB020695	Hs.91662	KIAA0888 protein
3.11666	SMC5L1	AB011166	Hs.534189	SMC5 structural maintenance of chromosomes 5-like 1 (yeast)
3.11666	FLB7527	AF113699
3.09513	PDE5A	NM_001083	Hs.370661	Phosphodiesterase 5A, cGMP-specific
3.07375	ANKRD12	AF317425	Hs.464585	Ankyrin repeat domain 12
3.01049	GALNT1	NM_020474	Hs.514806	UDP-N-acetyl-alpha-D-galactosamine:polypeptide N-acetylgalactosaminyltransferase 1 (GalNAc-T1)
3.01049	RALGPS2	NM_018037	Hs.220745	Ral GEF with PH domain and SH3 binding motif 2
2.9897	RPLP0	NM_001002	Hs.443796	Ribosomal protein, large, P0
2.9897	ERCC3	AK024185	Hs.469872	Excision repair cross-complementing rodent repair deficiency, complementation group 3 (xeroderma pigmentosum group B complementing)
2.9897	C14orf35	AK024885	Hs.165465	Chromosome 14 open reading frame 35
2.96905	HAS2	NM_005328	Hs.159226	Hyaluronan synthase 2
2.96905	FKBP14	NM_017946	Hs.390838	FK506 binding protein 14, 22 kDa
2.96905	C14orf118	AK025117	Hs.410231	Chromosome 14 open reading frame 118
2.92817	SLC25A24	NM_013386	Hs.132553	Solute carrier family 25 (mitochondrial carrier; phosphate carrier), member 24
2.92817	IQGAP2	NM_006633	Hs.291030	IQ motif containing GTPase activating protein 2
2.90795	SRGAP2	AK025818	Hs.497575	Formin binding protein 2
2.86791	PRKCI	NM_002740	Hs.478199	Protein kinase C, iota
2.86791	NTS	NM_006183	Hs.80962	Neurotensin
2.8481	POLR3G	NM_006467	Hs.282387	Polymerase (RNA) III (DNA directed) polypeptide G (32kD)
2.8481	MYO10	AF234532	Hs.481720	Myosin X
2.8481	CSPG2	NM_004385	Hs.443681	Chondroitin sulfate proteoglycan 2 (versican)
2.8481	STEAP2	AK026813	Hs.489051	Six transmembrane epithelial antigen of prostate 2
2.82843	GOLGB1	NM_004487	Hs.213389	Golgi autoantigen, golgin subfamily b, macrogolgin (with transmembrane signal), 1
2.82843	APPL	NM_012096	Hs.476415	Adaptor protein containing pH domain, PTB domain and leucine zipper motif 1
2.82843	ACVR2B	NM_001106	Hs.517775	Activin A receptor, type IIB
2.82843	CRI1	NM_014335	Hs.255973	CREBBP/EP300 inhibitor 1
2.80889	ACSL3	NM_004457	Hs.471461	Acyl-CoA synthetase long-chain family member 3
2.80889	CSPG6	NM_005445	Hs.24485	Chondroitin sulfate proteoglycan 6 (bamacan)
2.80889	DHX36	AF217190	Hs.446270	DEAH (Asp-Glu-Ala-His) box polypeptide 36
2.78949	HSPH1	NM_006644	Hs.36927	Heat shock 105kDa/110kDa protein 1
2.78949	MRPL42	NM_014050	Hs.199579	Mitochondrial ribosomal protein L42
2.77022	H3F3A	D17130	Hs.447694	H3 histone, family 3B (H3.3B)
2.77022	TRA1	D16892	Hs.192374	Tumor rejection antigen (gp96) 1
2.77022	DPPA4	NM_018189	Hs.317659	Developmental pluripotency associated 4
2.77022	RYBP	NM_012234	Hs.7910	RING1 and YY1 binding protein
2.77022	TCF7L2	AK021749	Hs.501080	Transcription factor 7-like 2 (T-cell specific, HMG-box)
2.75108	HSP90 (partial cds)	D17231
2.73208	EIF2AK2	NM_002759	Hs.131431	Protein kinase, interferon-inducible double stranded RNA dependent
2.73208	USP46	AK024318	Hs.331478	Ubiquitin specific protease 46
2.73208	SAV1	AK023071	Hs.257341	Salvador homolog 1 (Drosophila)
2.71321	KHDRBS1	NM_006559	Hs.445893	KH domain containing, RNA binding, signal transduction associated 1
2.71321	AMMECR1	AY007113	Hs.211021	Hypothetical protein LOC286505
2.69447	BTAF1	AF038362	Hs.500526	BTAF1 RNA polymerase II, B-TFIID transcription factor-associated, 170kDa (Mot1 homolog, S. cerevisiae)
2.69447	ACBD3	AK025520	Hs.520207	Acyl-Coenzyme A binding domain containing 3
2.69447	TCF4	AK021980	Hs.200285	Transcription factor 4
2.67586	RPS3	NM_001005	Hs.387576	Ribosomal protein S3
2.67586	FLJ14281	AK024343	Hs.512743	Hypothetical protein FLJ14281
2.67586	PCGF3	AF143886	Hs.144309	Ring finger protein 3
2.65737	HMGB1	NM_002128	Hs.434102	High-mobility group box 1
2.65737	RRBP1	NM_004587	Hs.472213	Ribosome binding protein 1 homolog 180kDa (dog)
2.65737	TBRG4	NM_004749	Hs.231411	Transforming growth factor beta regulator 4
2.65737	DHX8	NM_004941	Hs.463105	DEAH (Asp-Glu-Ala-His) box polypeptide 8
2.63902	GPATC2	NM_018040	Hs.420757	G patch domain containing 2
2.62079	HSP90 (partial cds)	D87666
2.62079	GCC2	NM_014635	Hs.436505	GRIP and coiled-coil domain containing 2
2.62079	ADCY2	AB028983	Hs.481545	Adenylate cyclase 2 (brain)
2.62079	MAGOH	NM_002370	Hs.421576	Mago-nashi homolog, proliferation-associated (Drosophila)
2.62079	OPTC	NM_014359	Hs.467538	Opticin
2.62079	FLJ10036	NM_017975	Hs.21331	Zwilch
2.60268	CDC42BPA	NM_003607	Hs.35433	CDC42 binding protein kinase alpha (DMPK-like)
2.60268	HUMP58GTA	M37712
2.58471	EXTL2	AF000416	Hs.357637	Exostoses (multiple)-like 2
2.58471	WWTR1	AL050107	Hs.477921	Transcriptional co-activator with PDZ-binding motif (TAZ)
2.58471	CCM1	NM_004912	Hs.531987	Cerebral cavernous malformations 1
2.56685	ELF2	NM_006874	Hs.260903	E74-like factor 2 (ets domain transcription factor)
2.56685	EIF3S10	NM_003750	Hs.523299	Eukaryotic translation initiation factor 3, subunit 10 theta, 150/170kDa
2.56685	LYRIC	AK000745	Hs.377155	LYRIC/3D3
2.56685	HGNT-IV-H	NM_013244	Hs.126195	UDP-N-acetylglucosamine:a-1,3-D-mannoside beta-1,4-N-acetylglucosaminyltransferase IV
2.56685	FLJ12786	AK022848	Hs.112482	Unknown mRNA sequence
2.54912	HNRPH1	NM_005520	Hs.202166	Heterogeneous nuclear ribonucleoprotein H1 (H)
2.54912	ADM	NM_001124	Hs.441047	Adrenomedullin
2.54912	FLJ12786	AF015910
2.53151	TGIF2	AB042646	Hs.292281	TGFB-induced factor 2 (TALE family homeobox)
2.53151	LDB2	NM_001290	Hs.23748	LIM domain binding 2
2.53151	FLJ13634	AK023696	Hs.446271	Hypothetical gene supported by AK091718
2.53151	KIAA1033	AL137753	Hs.12144	KIAA1033 protein
2.51403	RHOT1	NM_018307	Hs.462742	Ras homolog gene family, member T1
2.51403	TCERG1	NM_006706	Hs.443465	Transcription elongation regulator 1
2.51403	LOC91801	AF086489	Hs.503763	Hypothetical protein BC015183
2.51403	SLICK	AK021684	Hs.420016	Sodium- and chloride-activated ATP-sensitive potassium channel
2.49666	SMARCA2	NM_003070	Hs.298990	SWI/SNF related, matrix associated, actin dependent regulator of chromatin, subfamily a, member 2
2.49666		NM_016171
2.49666	PCM1	NM_006197	Hs.491148	Pericentriolar material 1
2.49666	MYO6	NM_004999	Hs.149387	Myosin VI
2.47942	CHD2	NM_001271	Hs.220864	Chromodomain helicase DNA binding protein 2
2.47942	CALB1	NM_004929	Hs.65425	Calbindin 1, 28kDa
2.46229	C19orf13	AL117499	Hs.407368	Chromosome 19 open reading frame 13
2.46229		NM_017650
2.46229	DDX10	NM_004398	Hs.525115	DEAD (Asp-Glu-Ala-Asp) box polypeptide 10
2.46229	HIRA	NM_003325	Hs.474206	HIR histone cell cycle regulation defective homolog A (S. cerevisiae)
2.46229	SIAT7B	AK024090	Hs.288215	Sialyltransferase 7 ((alpha-N-acetylneuraminyl-2,3-beta-galactosyl-1,3)-N-acetyl galactosaminide alpha-2,6-sialyltransferase) B
2.44528	SNRPD3	NM_004175	Hs.356549	Small nuclear ribonucleoprotein D3 polypeptide 18kDa
2.44528	HSPC065	NM_014157	Hs.11614	HSPC065 protein
2.44528	GTF2A1	AK025178	Hs.510068	General transcription factor IIA, 1, 19/37kDa
2.44528	MGC21416	AK024673	Hs.82719	Hypothetical protein MGC21416
2.42839	SRPK1	NM_003137	Hs.443861	SFRS protein kinase 1
2.42839	DUSP6	NM_001946	Hs.298654	Dual specificity phosphatase 6
2.42839	NUCKS	AK025133	Hs.510265	Nuclear ubiquitous casein kinase and cyclin-dependent kinase substrate
2.42839	SCG3	NM_013243	Hs.232618	Secretogranin III
2.41162	TOMM7	NM_019059	Hs.112318	Translocase of outer mitochondrial membrane 7 homolog (yeast)
2.41162	JMJD1C	AB037801	Hs.413416	Jumonji domain containing 1C
2.41162	DDX21	U41387	Hs.223141	DEAD (Asp-Glu-Ala-Asp) box polypeptide 21
2.41162	ATP2B1	NM_001682	Hs.506276	ATPase, Ca++ transporting, plasma membrane 1
2.39496	BCOR	NM_017745	Hs.186424	BCL6 co-repressor
2.39496	SVIL	NM_003174	Hs.499209	Supervillin
2.37841	FLJ11021	AK001883	Hs.432996	Similar to splicing factor, arginine/serine-rich 4
2.37841	SNX9	NM_016224	Hs.191213	Sorting nexin 9
2.37841	STK4	NM_006282	Hs.472838	Serine/threonine kinase 4
2.37841	LIFR	NM_002310	Hs.133421	Leukemia inhibitory factor receptor
2.37841		L37198	Hs.529638
2.37841	HYPB	NM_014159	Hs.517941	Huntingtin interacting protein B
2.37841	MGC3794	AL049670	Hs.209431	Putative MAPK activating protein
2.37841	PDE8A	AL109691	Hs.9333	Phosphodiesterase 8A
2.36199	NCOA1	NM_003743	Hs.412293	Nuclear receptor coactivator 1
2.36199	LYPLA1	NM_006330	Hs.435850	Lysophospholipase I
2.34567	RBPSUH	NM_015874	Hs.479396	Recombining binding protein suppressor of hairless (Drosophila)
2.34567	OAT	NM_000274	Hs.523332	Ornithine aminotransferase (gyrate atrophy)
2.34567	C14orf106	NM_018353	Hs.437941	Chromosome 14 open reading frame 106
2.34567	MTCH2	NM_014342	Hs.269944	Mitochondrial carrier homolog 2 (C. elegans)
2.34567	ENPP1	D12485	Hs.527295	Ectonucleotide pyrophosphatase/phosphodiesterase 1
2.32947	MI-ER1	AB046830	Hs.21757	Mesoderm induction early response 1
2.32947	SNX6	AF121856	Hs.356647	Sorting nexin 6
2.32947		NM_017571
2.32947	GNL3L	NM_019067	Hs.522664	Hypothetical protein FLJ10613
2.32947	PAPSS2	NM_004670	Hs.524491	3'-phosphoadenosine 5'-phosphosulfate synthase 2
2.32947	FLJ20534	NM_017867	Hs.406756	Hypothetical protein FLJ20534
2.32947	ITR	AK024059	Hs.159422	Intimal thickness-related receptor
2.31338	KIAA0052	AF085966	Hs.274531	KIAA0052
2.31338	BACE2	NM_012105	Hs.529408	Beta-site APP-cleaving enzyme 2
2.31338	MGC45871	AF085987	Hs.345588	Hypothetical protein MGC45871
2.2974	APPBP2	NM_006380	Hs.84084	Amyloid beta precursor protein (cytoplasmic tail) binding protein 2
2.2974	MGC10198	AK021702	Hs.133337	Hypothetical protein MGC10198
2.2974	CTNNAL1	NM_003798	Hs.58488	Catenin (cadherin-associated protein), alpha-like 1
2.2974	PFAAP5	NM_014887	Hs.507680	Phosphonoformate immuno-associated protein 5
2.2974	MGC39518	AK001843	Hs.482656	Hypothetical protein MGC39518
2.2974	TAF1B	L39061	Hs.467677	TATA box binding protein (TBP)-associated factor, RNA polymerase I, B, 63kDa
2.2974	PJA2	NM_014819	Hs.483036	Praja 2, RING-H2 motif containing
2.28153	KIAA1404	AK023836	Hs.371794	KIAA1404 protein
2.28153	PHACTR2	NM_014721
2.28153	ZNF42	AF147345	Hs.399810	Zinc finger protein 42 (myeloid-specific retinoic acid-responsive)
2.28153	SMG1	AK025794	Hs.460179	PI-3-kinase-related kinase SMG-1
2.26577	SYNCRIP	NM_006372	Hs.485877	Synaptotagmin binding, cytoplasmic RNA interacting protein
2.26577	CKS2	NM_001827	Hs.83758	CDC28 protein kinase regulatory subunit 2
2.26577		U57058
2.25012	RBM7	NM_016090	Hs.533736	RNA binding motif protein 7
2.25012	TFPI2	NM_006528	Hs.438231	Tissue factor pathway inhibitor 2
2.25012	EHBP1	AB020710	Hs.271667	EH domain binding protein 1
2.25012	HIC	AF054589	Hs.427236	I-mfa domain-containing protein
2.25012	PLDN	AF131859	Hs.7037	Pallidin homolog (mouse)
2.25012	ANKRD17	AK022086	Hs.479930	Full length insert cDNA YH96F07
2.23457	PB1	NM_018165	Hs.189920	Polybromo 1
2.23457	TRIP11	AF007217	Hs.156892	Thyroid hormone receptor interactor 11
2.23457	PNRC2	NM_017761	Hs.512636	Proline-rich nuclear receptor coactivator 2
2.23457	VPS41	NM_014396	Hs.148721	Vacuolar protein sorting 41 (yeast)
2.23457	GOPC	NM_020399	Hs.191539	Golgi associated PDZ and coiled-coil motif containing
2.23457	DSC2	X56807	Hs.95612	Desmocollin 2
2.23457	C4orf16	NM_018569	Hs.435991	Chromosome 4 open reading frame 16
2.21914	CGI-37	NM_016101	Hs.501513	Comparative gene identification transcript 37
2.21914	AP3S1	NM_001284	Hs.406191	Adaptor-related protein complex 3, sigma 1 subunit
2.20381	MLL	AF272382	Hs.258855	Myeloid/lymphoid or mixed-lineage leukemia (trithorax homolog, Drosophila)
2.20381		Y17179
2.20381	FLJ10287	AK002081	Hs.440371	Hypothetical protein FLJ10287
2.20381	FLJ11301	AK002163	Hs.518505	Hypothetical protein FLJ11301
2.20381	BCL11B	AJ404614	Hs.510396	B-cell CLL/lymphoma 11B (zinc finger protein)
2.18859	KIAA0528	AB011100	Hs.271014	KIAA0528 gene product
2.18859	P2RY5	NM_005767	Hs.123464	Purinergic receptor P2Y, G-protein coupled, 5
2.18859	FKSG14	AY009151	Hs.529778	Leucine zipper protein FKSG14
2.18859	MPHOSPH1	NM_016195	Hs.240	M-phase phosphoprotein 1
2.18859	EML2	NM_012155	Hs.24178	Echinoderm microtubule associated protein like 2
2.18859	SEC24D	AK026485	Hs.189641	SEC24 related gene family, member D (S. cerevisiae)
2.18859	LOC283464	AK021752	Hs.259347	Hypothetical protein LOC283464
2.17347	UBR1	AF061556	Hs.145209	Ubiquitin protein ligase E3 component n-recognin 1
2.17347	CHST4	NM_005769	Hs.251383	Carbohydrate (N-acetylglucosamine 6-O) sulfotransferase 4
2.15846	CROP	NM_006107	Hs.130293	Cisplatin resistance-associated overexpressed protein
2.15846	TNRC15	AB014542	Hs.435841	Trinucleotide repeat containing 15
2.15846	KRAS2	NM_004985	Hs.505033	V-Ki-ras2 Kirsten rat sarcoma 2 viral oncogene homolog
2.15846	TANC	AK000401	Hs.61590	TPR domain, ankyrin-repeat and coiled-coil-containing
2.15846	PPP4R2	AF085924	Hs.431092	Protein phosphatase 4, regulatory subunit 2
2.15846	ITM2A	NM_004867	Hs.17109	Integral membrane protein 2A
2.14355	TOP1	J03250	Hs.472737	Topoisomerase (DNA) I
2.14355	MLLT10	AF060936	Hs.30385	Myeloid/lymphoid or mixed-lineage leukemia (trithorax homolog, Drosophila); translocated to, 10
2.14355	KIAA1109	AL137532	Hs.408142	KIAA1109
2.12874	CTBS	NM_004388	Hs.513557	Chitobiase, di-N-acetyl-
2.12874	CCT6A	NM_001762	Hs.82916	Chaperonin containing TCP1, subunit 6A (zeta 1)
2.12874	ATP1B2	NM_001678	Hs.78854	ATPase, Na+/K+ transporting, beta 2 polypeptide
2.12874	APC	NM_000038	Hs.158932	Adenomatosis polyposis coli
2.12874	RUNX1T1	AF131817	Hs.368431	Core-binding factor, runt domain, alpha subunit 2; translocated to, 1; cyclin D-related
2.12874	FLJ12065	AK022127
2.11404	ARFGEF1	NM_006421	Hs.411848	ADP-ribosylation factor guanine nucleotide-exchange factor 1(brefeldin A-inhibited)
2.11404	MYLIP	NM_013262	Hs.484738	Myosin regulatory light chain interacting protein
2.11404	EML4	NM_019063	Hs.432438	Echinoderm microtubule associated protein like 4
2.11404	TNRC6A	AK025277	Hs.407740	Trinucleotide repeat containing 6
2.11404	FAM29A	NM_017645	Hs.533468	Family with sequence similarity 29, member A
2.09943	PLOD2	NM_000935	Hs.477866	Procollagen-lysine, 2-oxoglutarate 5-dioxygenase (lysine hydroxylase) 2
2.09943	PRNP	NM_000311	Hs.472010	Prion protein (p27-30) (Creutzfeld-Jakob disease, Gerstmann-Strausler-Scheinker syndrome, fatal familial insomnia)
2.09943	BICD2	AB014599	Hs.436939	Bicaudal D homolog 2 (Drosophila)
2.09943	WDR37	NM_014023	Hs.188495	WD repeat domain 37
2.09943	YWHAZ	NM_003406	Hs.492407	Tyrosine 3-monooxygenase/tryptophan 5-monooxygenase activation protein, zeta polypeptide
2.09943	C6orf119	AK027095	Hs.80624	Chromosome 6 open reading frame 119
2.09943	FLJ13215	AK023277	Hs.512748	Hypothetical protein FLJ13215
2.08493	GPR171	NM_013308	Hs.159545	G protein-coupled receptor 171
2.08493	COMMD2	NM_016094	Hs.432729	COMM domain containing 2
2.08493	ACTN4	AK023756	Hs.270291	Actinin, alpha 4
2.08493	RNF24	AK027173	Hs.114180	Ring finger protein 24
2.07053	ZNF281	NM_012482	Hs.59757	Zinc finger protein 281
2.07053	PSMB6	D29012	Hs.77060	Proteasome (prosome, macropain) subunit, beta type, 6
2.07053	RAB11FIP2	NM_014904	Hs.173656	RAB11 family interacting protein 2 (class I)
2.07053	DST	NM_001723	Hs.485616	Dystonin
2.07053	DKFZP564F0522	AL049943	Hs.468140	DKFZP564F0522 protein
2.05623	PS1D	NM_016505	Hs.524094	Putative S1 RNA binding domain protein
2.05623	FLJ10884	NM_019079	Hs.135693	Hypothetical protein FLJ10884
2.05623	C15orf29	AK021466	Hs.510938	Chromosome 15 open reading frame 29
2.05623	ARL6IP5	NM_006407	Hs.518060	ADP-ribosylation-like factor 6 interacting protein 5
2.05623	DKFZp564F2072	AL110180	Hs.29464	CDNA clone IMAGE:5261903, partial cds
2.05623	USP6NL	AL050124	Hs.498661	USP6 N-terminal like
2.05623	FLJ23006	AK026659	Hs.79881	CDNA: FLJ23006 fis, clone LNG00414
2.05623	RPRM	NM_019845	Hs.100890	Reprimo, TP53 dependant G2 arrest mediator candidate
2.04202	ROCK2	NM_004850	Hs.58617	Rho-associated, coiled-coil containing protein kinase 2
2.04202	AASDH	AF161436	Hs.104347	2-aminoadipic 6-semialdehyde dehydrogenase
2.04202	TAF3	AL117661	Hs.527688	TAF3 RNA polymerase II, TATA box binding protein (TBP)-associated factor, 140kDa
2.04202	TERF1	NM_017489	Hs.442707	Telomeric repeat binding factor (NIMA-interacting) 1
2.04202		U56251	Hs.542315	HeLa mRNA isolated as a false positive in a two-hybrid-screen.
2.02792	DKFZp434I1820	AL137730	Hs.512635	U11/U12 snRNP 65K protein
2.02792	BAT8	NM_006709	Hs.520038	HLA-B associated transcript 8
2.02792	FLJ21394	AK025047	Hs.272416	SID1 transmembrane family, member 1
2.01391	SRRM2	NM_016333	Hs.433343	Serine/arginine repetitive matrix 2
2.01391	FLJ10808	NM_018227	Hs.212774	Hypothetical protein FLJ10808
2.01391	IFNGR1	NM_000416	Hs.520414	Interferon gamma receptor 1
2	GAP43	NM_002045	Hs.134974	Growth associated protein 43
2	PPARBP	NM_004774	Hs.462956	PPAR binding protein
1.99861	SMAD5	NM_005903	Hs.167700	SMAD, mothers against DPP homolog 5 (Drosophila)
1.99861	MGC15606	AF055018	Hs.130195	Hypothetical protein MGC15606
1.99032	RAD51AP1	NM_006479	Hs.504550	RAD51 associated protein 1
1.98756	SMARCC1	NM_003074	Hs.476179	SWI/SNF related, matrix associated, actin dependent regulator of chromatin, subfamily c, member 1
1.98756	SH3GL2	NM_003026	Hs.75149	SH3-domain GRB2-like 2
1.98618	ASH1L	NM_018489	Hs.491060	Ash1 (absent, small, or homeotic)-like (Drosophila)
1.98481	F11R	AL365518	Hs.517293	F11 receptor
1.98069	RAN	NM_006325	Hs.10842	RAN, member RAS oncogene family
1.9752	TOPORS	NM_005802	Hs.533976	Topoisomerase I binding, arginine/serine-rich
1.967	DNMT3B	NM_006892	Hs.251673	DNA (cytosine-5-)-methyltransferase 3 beta
1.96428	FLJ10618	NM_018155	Hs.144130	Hypothetical protein FLJ10618
0.544499	SLC25A6	AY007135	Hs.350927	Solute carrier family 25 (mitochondrial carrier; adenine nucleotide translocator), member 6
0.542239	RSBN1	AK001115	Hs.486285	Round spermatid basic protein 1
0.541863	ZNF395	NM_018660	Hs.435535	Zinc finger protein 395
0.53924	ENC1	NM_003633	Hs.104925	Ectodermal-neural cortex (with BTB-like domain)
0.53812	LOC155060	AL359620	Hs.490512	Hypothetical protein LOC155060
0.531816	NCOR2	NM_006312	Hs.137510	Nuclear receptor co-repressor 2
0.531448	MTCH1	NM_014341	Hs.485262	Mitochondrial carrier homolog 1 (C. elegans)
0.523768	HRMT1L4	NM_019854	Hs.504530	HMT1 hnRNP methyltransferase-like 4 (S. cerevisiae)
0.523042	RBM6	NM_005777	Hs.188879	RNA binding motif protein 6
0.522318		AB019566	Hs.528374	Similar to hypothetical protein
0.520872	TGFBR3	NM_003243	Hs.482390	Transforming growth factor, beta receptor III (betaglycan, 300kDa)
0.51979	GAPD	NM_002046	Hs.479728	Glyceraldehyde-3-phosphate dehydrogenase
0.517991	PCDH11X	NM_014522	Hs.496456	Protocadherin 11 X-linked
0.517991	ZFHX1B	AF086037	Hs.15069	HSPC082
0.517991	ACTN3	NM_001104	Hs.445037	Actinin, alpha 3
0.515484	LOC145786	AK023283	Hs.116750	Hypothetical protein LOC145786
0.51477	C10orf38	AL050367	Hs.66762	Chromosome 10 open reading frame 38
0.508035	MKNK2	NM_017572	Hs.515032	MAP kinase interacting serine/threonine kinase 2
0.505576	PLEKHB1	U89715	Hs.445489	Pleckstrin homology domain containing, family B (evectins) member 1
0.501041	PHIP	NM_017934	Hs.511817	Pleckstrin homology domain interacting protein
0.496546	RPL4	NM_000968	Hs.186350	Ribosomal protein L4
0.496546	KIAA0802	AB018345	Hs.464563	KIAA0802
0.493116		AF131834	Hs.4892	Clone 24841 mRNA sequence
0.48971	CLIPR-59	AL117468	Hs.466539	CLIP-170-related protein
0.486327	GREM1	NM_013372	Hs.40098	Gremlin 1 homolog, cysteine knot superfamily (Xenopus laevis)
0.482968	COX6A1	NM_004373	Hs.497118	Cytochrome c oxidase subunit VIa polypeptide 1
0.482968	LHX2	NM_004789	Hs.445265	LIM homeobox 2
0.473029	COL4A6	U04845	Hs.145586	Collagen, type IV, alpha 6
0.466516	MEIS2	NM_020149	Hs.510989	Meis1, myeloid ecotropic viral integration site 1 homolog 2 (mouse)
0.466516	FRZB	NM_001463	Hs.128453	Frizzled-related protein
0.463294	FHOD3	AK025950	Hs.436636	Formin homology 2 domain containing 3
0.460094	FEZ1	NM_005103	Hs.224008	Fasciculation and elongation protein zeta 1 (zygin I)
0.456916	DKFZp564N1116	AL049227	Hs.124776	CDNA clone IMAGE:4152983, partial cds
0.447513	DKFZp761O2018	AL122107	Hs.49599	Hypothetical protein DKFZp761O2018
0.435275	DKFZP586H2123	AL050214	Hs.55044	Regeneration associated muscle protease
0.432269	DKK1	NM_012242	Hs.40499	Dickkopf homolog 1 (Xenopus laevis)
0.426317	SMO	NM_005631	Hs.437846	Smoothened homolog (Drosophila)
0.423373	FST	NM_006350	Hs.9914	Follistatin
0.420448	FGFR3	NM_000142	Hs.1420	Fibroblast growth factor receptor 3 (achondroplasia, thanatophoric dwarfism)
0.403321	GAD1	NM_000817	Hs.420036	Glutamate decarboxylase 1 (brain, 67kDa)
0.403321	FLNC	NM_001458	Hs.58414	Filamin C, gamma (actin binding protein 280)
0.397768	ARL7	NM_005737	Hs.111554	ADP-ribosylation factor-like 7
0.395021	MAPK10	NM_002753	Hs.25209	Mitogen-activated protein kinase 10
0.392292	COL27A1	AF216077	Hs.494892	Collagen, type XXVII, alpha 1
0.392292	CDH6	NM_004932	Hs.171054	Cadherin 6, type 2, K-cadherin (fetal kidney)
0.389582	EIF4A1	D17188	Hs.129673	Eukaryotic translation initiation factor 4A, isoform 1
0.384219	MSX1	NM_002448	Hs.424414	Msh homeo box homolog 1 (Drosophila)
0.289172	PAX6	NM_001604	Hs.502235	Paired box gene 6 (aniridia, keratitis)
